# Supplementary material for: Increased interleukin-6 is associated with long COVID-19: a systematic review and meta-analysis
Source: Infect Dis Poverty. 2023 Apr 24;12:43. doi: 10.1186/s40249-023-01086-z (PMC10123579; doi:10.1186/s40249-023-01086-z)
Supplement: Supplementary file 1 — Additional file 1. Details of included studies. [file 40249_2023_1086_MOESM1_ESM.xlsx]

## Sheet: Table S1
Table S1: Quality assessment of the included studies reflected in NOS scores
Study	selection				Comparability		Exposure/Outcome			Stars
	S1	S2	S3	S4	C1	C2	E1	E2	E3
Beneficial effects of novel aureobasidium pullulans strains produced beta-1,3-1,6 glucans on interleukin-6 and D-dimer levels in COVID-19 patients; results of a randomized multiple-arm pilot clinical study	*		*	*	*	*	*	*	*	8
Cytokine Proﬁles Associated With Acute COVID-19 and Long COVID-19 Syndrome	*	*		*	*	*	*	*		7
Cerebrospinal fluid findings in COVID-19: a multicenter study of 150 lumbar punctures in 127 patients	*	*		*	*	*	*	*		7
Effects of Ultramicronized Palmitoylethanolamide (um-PEA) in COVID-19 Early Stages: A Case–Control Study			*	*	*	*	*	*	*	7
Efﬁcacy of Adaptogens in Patients with Long COVID-19: A Randomized, Quadruple-Blind, Placebo-Controlled Trial	*		*	*	*	*	*	*	*	8
Findings From Mayo Clinic’s Post-COVID Clinic: PASC Phenotypes Vary by Sex and Degree of IL-6 Elevation	*	*	*	*	*	*	*	*	*	9
Immune-Based Prediction of COVID-19 Severity and Chronicity Decoded Using Machine Learning	*		*	*	*	*	*	*	*	8
Blood Cytokine Analysis Suggests That SARS-CoV-2 Infection Results in a Sustained Tumour Promoting Environment in Cancer Patients	*	*	*	*	*	*	*	*	*	9
Four Distinct Cases of Multisystem Inflammatory Syndrome in Adults Associated With SARS-CoV-2 Infection at a Community Hospital in New Jersey. Cureus	*	*	*	*	*			*	*	7
Post-COVID-19 arthritis: is it hyperinflammation or autoimmunity?	*		*		*	*	*	*	*	7
Short-Course of Methylprednisolone Improves Respiratory Functional Parameters After 120 Days in Hospitalized COVID-19 Patients (Metcovid Trial): A Randomized Clinical Trial	*	*		*	*	*	*	*	*	8
The IL-1b, IL-6, and TNF cytokine triad is associated with post-acute sequelae of COVID-19	*	*	*	*			*	*	*	7
The Female-Predominant Persistent Immune Dysregulation of the Post-COVID Syndrome	*		*	*	*	*	*	*	*	8
Markers of Immune Activation and Inflammation in Individuals With Postacute Sequelae of Severe Acute Respiratory Syndrome Coronavirus 2 Infection	*	*	*	*	*	*	*	*	*	9
Immunoglobulin signature predicts risk of post-acute COVID-19 syndrome			*	*	*	*	*	*	*	7
Longitudinal Analysis of COVID-19 Patients Shows Age-Associated T Cell Changes Independent of Ongoing Ill-Health	*	*	*	*	*	*	*	*		8
Post-COVID-19 Patients Who Develop Lung Fibrotic-like Changes Have Lower Circulating Levels of IFN-β but Higher Levels of IL-1α and TGF-β		*	*	*	*	*				5
Persistent Autoimmune Activation and Proinflammatory State in Post-Coronavirus Disease 2019 Syndrome			*	*	*	*	*	*		6
Acute and long-term disruption of glycometabolic control after SARS-CoV-2 infection		*	*	*	*	*	*	*		7
Mast cell activation is associated with post-acute COVID-19 syndrome			*	*	*	*	*	*		6
Spectrum of neurological manifestations among acute COVID-19 and long COVID-19 – A retrospective observational study		*	*		*	*	*	*	*	7
SARS-CoV-2-specific T cells associate with inflammation and reduced lung function in pulmonary post-acute sequalae of SARS-CoV-2		*	*		*	*	*	*	*	7

## Sheet: Table S2
Table S2: Characteristics of the included studies
Study	Author(s)	Year of publication	Study design	Number of participants	Subgroup	Age	Gender (male)	Gender (female)	Time window after infection	IL-6 level
Effects of Ultramicronized Palmitoylethanolamide (um-PEA) in COVID-19 Early Stages: A Case–Control Study	Albanese M et.al.	2022	Case-control study	45	45% mild, 55% asymptomatic	mean ± standard deviation: 55.8 ± 22.5	22	23	28 days	Long COVID-19:Mean ±SD:15.36 ± 19.90
Short-Course of Methylprednisolone Improves Respiratory Functional Parameters After 120 Days in Hospitalized COVID-19 Patients (Metcovid Trial): A Randomized Clinical Trial	Camila Miriam Suemi Sato Barros et. al.	2021	Randomized controlled trial	118	62 in the placebo arm and 56 in the MP arm	mean ±SD 49.3 (13.2)	64	54	120 days	Long COVID-19:31.8 (median (IQR) 8.3–82.2)
Immunoglobulin signature predicts risk of post_acute COVID-19 syndrome	Carlo Cervia et.al.	2022	Cohort study	569	40 healthy control,123 patients at about 6 months and 50 patients at one year after primary SARS- CoV-2 infection	-			6 months	healthy:0.5 (0.0–1.1) mild:primary infection:1.1 (0.0–3.9) 6-month follow up:1.1 (0.5–2.3) severe:primary infection:20.7 (8.4–60.5) 6-month follow up:1.7 (0.3–5.4)
Post-COVID-19 Patients Who Develop Lung Fibrotic-like Changes Have Lower Circulating Levels of IFN-β but Higher Levels of IL-1α and TGF-β	Chiara Colarusso et. al	2021	Cross-sectional study	52	moderate 29 severe 23	mean ±SD 30 ± 10	33	18	1-3 months	Healthy: 163.4 ± 42.71 PC NO-Fibrosis Like Changes：Moderate: 81.89 ± 15.56 Severe: 45.48 ± 4.7 PC Fibrosis Like Changes：Moderate: 86.11 ± 26.9 Severe: 130.2 ± 24.02
The IL-1b, IL-6, and TNF cytokine triad is associated with post-acute sequelae of COVID-19	Christoph Schultheiß et.al.	2022	Cohort study	318	without prior covid:36 with prior covid:258	median:51.3 (15-83)	126	192	41 days
Spectrum of neurological manifestations among acute COVID-19 and long COVID-19 – A retrospective observational study	Dugani P et. al	2022	Case-control study	135	69 Post-covid and 66 non-covid and they are all with neurologic symptoms	51.71 ± 15.9	82	53		Median,IQR: post-covid:8.6 (7.9,11.05) non-covid: 2.95 (2.13,6.55)
Blood Cytokine Analysis Suggests That SARS-CoV-2 Infection Results in a Sustained Tumour Promoting Environment in Cancer Patients	Fien H. R. De Winter et.al.	2021	Cohort study (Prospective study)	148	no cancer or COVID 42 ,cancer without COVID 54 ,cancer with COVID 52	solid cancer: median:58.8 (mean SD 13.6); haematological cancer: median:57.9 (mean SD 13.9)	solid cancer:15 hametological cancer: 7	solid cancer:21; hametological cancer: 9	3 months	1.2 fold higher solid cancer:1.9 (1.6‐2.3); haematological cancer: 1.6 (1.3‐2.0)
The Female-Predominant Persistent Immune Dysregulation of the Post-COVID Syndrome	Ganesh R et.al.	2022	Cross-sectional study	108	-	Median:46, IQR:37-55	27	81	148.5 days	Median: 2.20 (IQR:1.50, 2.90)
Cerebrospinal fluid findings in COVID-19: a multicenter study of 150 lumbar punctures in 127 patients	Jarius S et.al.	2022	Cohort study (Retrospective study)	63	Mild (17.4%) Non-mild (82.6%)	Median: 65 (IQR: 19-89)	-	-	>30 days	> 30 days (median 28pg/ml) > 45 days (median 33 pg/ml; range 7.2–463) > 60 days(median 33 pg/ml; range 7.2–138)
Mast cell activation is associated with post-acute COVID-19 syndrome	Joshua B. Wechsler et.al	2022	Cohort study	13	-				between 22 and 322 days	Long COVID-19: 1.76±1.1; healthy individuals: 0.71±0.48; Non-PASC: 1.06±0.56
Efﬁcacy of Adaptogens in Patients with Long COVID-19: A Randomized, Quadruple-Blind, Placebo-Controlled Trial	Karosanidze I et.al.	2022	Randomized controlled trial	50	-	Mean ±SD: 48.18±15.13	7	43	3 weeks	Mean ±SD: baseline: 5.883 ± 0.554 after 3 weeks: 5.981 ± 0.530
SARS-CoV-2-specific T cells associate with inflammation and reduced lung function in pulmonary post-acute sequalae of SARS-CoV-2	Katherine M. Littlefield et.al	2022	Cohort study	20	-	PASC：median52	-	-	3–52 days: median = 11	PASC median = 3.1 pg/mL, RC median = 1.73 pg/mL
Acute and long-term disruption of glycometabolic control after SARS-CoV-2 infection	Laura Montefusco et.al	2021	Cohort study	551	Diabetic/Hyperglycaemic/Normoglycaemic with covid infection	61 ± 0.7	344	207	-	All participants: 79.1 ± 7.4, Diabetic: 108.2 ± 18.7, Hyperglycaemic: 74.6 ± 8.0, Normoglycaemic: 45.5 ± 9.5
Longitudinal Analysis of COVID-19 Patients Shows Age-Associated T Cell Changes Independent of Ongoing Ill-Health	Liam Townsend et. al.	2021	Cohort study	356	-	51.4 ± 16.9	169	187	68 days	Post COVID-19: Meidan: 2.17 (IQR: 1.45-3.35); Acute COVID-19: Median: 15.3 (IQR: 4.19-31.7)
Findings From Mayo Clinic’s Post-COVID Clinic: PASC Phenotypes Vary by Sex and Degree of IL-6 Elevation	Matthew S D et.al.	2022	Cohort study	108	-	-	-	-	149 days	IL-6 level was 44% higher among those with PASC compared with those without PASC
Markers of Immune Activation and Inflammation in Individuals With Postacute Sequelae of Severe Acute Respiratory Syndrome Coronavirus 2 Infection	Michael J. Peluso et.al.	2021	Cohort study	121	PASC:48, no PASC:73	median (IQR):44 (37–57)	55	66	>90 days	early: no PASC:0.95 (0.58 to 1.60) PASC: 1.07 (0.81 to 2.29) late: no PASC: 0.80 (0.60 to 1.51) PASC: 1.33 (0.78 to 2.07)
Immune-Based Prediction of COVID-19 Severity and Chronicity Decoded Using Machine Learning	Patterson B K et. al.	2021	Cohort study	224	healthy: 29 mild-moderate: 26 severe: 48 post-acute sequelae of COVID-19(PASC):121	-	-	-	>12 weeks	mean: healthy control: 2.21 PASC: 20.47 Mild-Mod: 8.74 Severe: 144.15
Cytokine Proﬁles Associated With Acute COVID-19 and Long COVID-19 Syndrome	Queiroz M A F et.al.	2022	Cohort study	317	225 post-acute,92 acute	show in different groups	146	171	>30 days	post:Severe: Median:20.41 (IQR: 13.09) Mild/Moderate: Median: 20.50 (IQR: 15.85) Total: Median: 20.46 (IQR: 15.59) acute:Severe: Median:15.80 (IQR:12.4) Mild/Moderate: Median:15.16 (IQR: 15.28) Total: Median:15.45 (IQR: 15.90)
Beneficial effects of novel aureobasidium pullulans strains produced beta-1,3-1,6 glucans on interleukin-6 and D-dimer levels in COVID-19 patients; results of a randomized multiple-arm pilot clinical study	Raghavan K et.al.	2021	Randomized controlled trial	8	-	33–59 years (Mean = 47.62 years)	2	6	30 days	Long COVID-19: mean: 55.37
Post-COVID-19 arthritis: is it hyperinflammation or autoimmunity?	Sara Ibrahim Taha et. al.	2021	Cross-sectional study	100	nonsevere 38 severe 62	mean ±SD 57.00 ± 15.74	61	39	6 months	Post-COVID-19 arthritis: 25.52 ± 3.45
Persistent Autoimmune Activation and Proinflammatory State in Post-Coronavirus Disease 2019 Syndrome	Yeny Acosta-Ampudia et.al	2022	Cohort study	33	-	median : 55 years (IQR, 50 to 63)	19	14	266 (IQR, 253 to 288) days	PCS Mean±SD: 31.88±31.64; healthy individuals: 3.83±4.01； Acute COVID-19: 64.75±101.40
Four Distinct Cases of Multisystem Inflammatory Syndrome in Adults Associated With SARS-CoV-2 Infection at a Community Hospital in New Jersey. Cureus	Charmee Vyas et al.	2021	Case-report	4	Long COVID-19: 1	-	-	-	-	Long COVID-19: 35.91
